# Supplementary material for: Single-cell RNA sequencing of a European and an African lymphoblastoid cell line
Source: Sci Data. 2019 Jul 4;6:112. doi: 10.1038/s41597-019-0116-4 (PMC6609777; doi:10.1038/s41597-019-0116-4)
Supplement: Supplementary file 1 — Download metadata file [file 41597_2019_116_MOESM1_ESM.zip]

Archive with 3 entries (3 files):
- s_Cai112a_study.txt
- a_Cai112a_assay.txt
- i_Investigation.txt
