# Supplementary material for: Single-cell RNA sequencing of a European and an African lymphoblastoid cell line
Source: Sci Data. 2019 Jul 4;6:112. doi: 10.1038/s41597-019-0116-4 (PMC6609777; doi:10.1038/s41597-019-0116-4)
Supplement: Supplementary file 1 — Download metadata file [file 41597_2019_116_MOESM1_ESM.zip › s_Cai112a_study.txt]

Source Name	Characteristics[cell line]	Term Source REF	Term Accession Number	Protocol REF	Sample Name	Factor Value[ancestry]	Factor Value[sex]
Coriell Institute for Medical Research	GM12878 cell	CLO	CLO:0022851	sample preparation	GM12878	European	female
Coriell Institute for Medical Research	GM18502 cell	CLO	CLO:0024912	sample preparation	GM18502	African	female
Coriell Institute for Medical Research	immortal human peripheral vein-derived B cell line cell	CLO	CLO:0000374	sample preparation	GM12878/GM18502	European/African	female
