# Supplementary material for: Single-cell RNA sequencing of a European and an African lymphoblastoid cell line
Source: Sci Data. 2019 Jul 4;6:112. doi: 10.1038/s41597-019-0116-4 (PMC6609777; doi:10.1038/s41597-019-0116-4)
Supplement: Supplementary file 1 — Download metadata file [file 41597_2019_116_MOESM1_ESM.zip › a_Cai112a_assay.txt]

Sample Name	Protocol REF	Parameter Value[instrument]	Parameter Value[manufacturer]	Assay Name	Raw Data File	Comment[Data Repository]	Comment[Data Record Accession]	Comment[Data Record URI]	Protocol REF	Derived Data File	Comment[Data Repository]	Comment[Data Record Accession]	Comment[Data Record URI]
GM12878	sequencing	NovaSeq 6000	Illumina	SRR8427168	SRX5235025	NCBI Sequence Read Archive	SRP172838	https://identifiers.org/ncbi/insdc.sra:SRP172838	Quality Control	GSM3596321	Gene Expression Omnibus	GSE126321	https://identifiers.org/ncbi/geo:GSE126321
GM18502	sequencing	NovaSeq 6000	Illumina	SRR8291066	SRX5105533	NCBI Sequence Read Archive	SRP172838	https://identifiers.org/ncbi/insdc.sra:SRP172838	Quality Control	GSM3596320	Gene Expression Omnibus	GSE126321	https://identifiers.org/ncbi/geo:GSE126321
GM12878/GM18502	sequencing	NovaSeq 6000	Illumina	SRR8437610	SRX5245084	NCBI Sequence Read Archive	SRP172838	https://identifiers.org/ncbi/insdc.sra:SRP172838	Quality Control	GSM3596322	Gene Expression Omnibus	GSE126321	https://identifiers.org/ncbi/geo:GSE126321
