# Supplementary material for: Single-cell RNA sequencing of a European and an African lymphoblastoid cell line
Source: Sci Data. 2019 Jul 4;6:112. doi: 10.1038/s41597-019-0116-4 (PMC6609777; doi:10.1038/s41597-019-0116-4)
Supplement: Supplementary file 1 — Download metadata file [file 41597_2019_116_MOESM1_ESM.zip › i_Investigation.txt]

# Investigation File generated for Scientific Data with Investigation File Authoring Tool version 0.1.0 on 18/06/2019 - This metadata file is CC0
ONTOLOGY SOURCE REFERENCE
Term Source Name	OBI	EFO	CLO	ERO	FBbi
Term Source File	http://data.bioontology.org/ontologies/OBI	http://data.bioontology.org/ontologies/EFO	http://data.bioontology.org/ontologies/CLO	http://data.bioontology.org/ontologies/ERO	http://data.bioontology.org/ontologies/FBbi
Term Source Version	2014-08-18	3.6.0	2.1.106	2013-08-02	
Term Source Description	Ontology for Biomedical Investigations	Experimental Factor Ontology	Cell Line Ontology	Eagle-I Research Resource Ontology	Biological Imaging Methods Ontology
INVESTIGATION
Investigation Identifier
Investigation Title
Investigation Description
Investigation Submission Date
Investigation Public Release Date
INVESTIGATION PUBLICATIONS
Investigation PubMed ID
Investigation Publication DOI
Investigation Publication Author List
Investigation Publication Title
Investigation Publication Status
Investigation Publication Status Term Accession Number
Investigation Publication Status Term Source REF
INVESTIGATION CONTACTS
Investigation Person Last Name
Investigation Person Mid Initials
Investigation Person First Name
Investigation Person Address
Investigation Person Phone
Investigation Person Fax
Investigation Person Email
Investigation Person Affiliation
Investigation Person Roles
Investigation Person Roles Term Accession Number
Investigation Person Roles Term Source REF
STUDY
Study Identifier	10.1038/s41597-019-0116-4
Study Title	Single-cell RNA sequencing of a European and an African lymphoblastoid cell line
Study Submission Date	01/03/2019
Study Public Release Date	04/07/2019
Study Description	https://www.nature.com/articles/s41597-019-0116-4
Study File Name	s_Cai112a_study.txt
Comment[Subject Keywords]	""
Comment[Manuscript Licence]	CC BY-4.0
Comment[Experimental Metadata Licence]	CC0
Comment[Supplementary Information File Name]
Comment[Supplementary Information File Type]
Comment[Supplementary Information File URL]
Comment[Data Repository]	NCBI Sequence Read Archive;Gene Expression Omnibus
Comment[Data Record Accession]	SRP172838;GSE126321
Comment[Data Record URI]	https://identifiers.org/ncbi/insdc.sra:SRP172838;https://identifiers.org/ncbi/geo:GSE126321
STUDY DESIGN DESCRIPTORS
Study Design Type	transcription profiling design	strain comparison design
Study Design Type Term Accession Number	OBI:0001430	OBI:0001464
Study Design Type Term Source REF	OBI	OBI
STUDY PUBLICATIONS
Study PubMed ID
Study Publication DOI
Study Publication Author List
Study Publication Title
Study Publication Status
Study Publication Status Term Accession Number
Study Publication Status Term Source REF
STUDY FACTORS
Study Factor Name	ancestry	sex
Study Factor Type	ancestry status	sex
Study Factor Type Term Accession Number	HANCESTRO:0304	PATO:0000047
Study Factor Type Term Source REF	EFO	CLO
STUDY ASSAYS
Study Assay Measurement Type	transcription profiling assay
Study Assay Measurement Type Term Accession Number	OBI:0000424
Study Assay Measurement Type Term Source REF	ERO
Study Assay Technology Type	RNA sequencing
Study Assay Technology Type Term Accession Number	ERO:0001658
Study Assay Technology Type Term Source REF	ERO
Study Assay Technology Platform	instrument;manufacturer
Study Assay File Name	a_Cai112a_assay.txt
STUDY PROTOCOLS
Study Protocol Name	sample preparation	sequencing	Quality Control
Study Protocol Type	sample preparation method	RNA sequencing	quality control
Study Protocol Type Term Accession Number	FBbi:00000001	ERO:0001658	ERO:0001219
Study Protocol Type Term Source REF	FBbi	ERO	ERO
Study Protocol Description			
Study Protocol URI	""	""	""
Study Protocol Version			
Study Protocol Parameters Name	""	instrument;manufacturer	""
Study Protocol Parameters Name Term Accession Number	""	""	""
Study Protocol Parameters Name Term Source REF	""	""	""
Study Protocol Components Name	""	""	""
Study Protocol Components Type	""	""	""
Study Protocol Components Type Term Accession Number	""	""	""
Study Protocol Components Type Term Source REF	""	""	""
STUDY CONTACTS
Study Person Last Name	Osorio	Yu	Yu	Serpedin	Cai
Study Person First Name	Daniel	Xue	Peng	Erchin	James J.
Study Person Mid Initials
Study Person Email	""	""	""	""	jcai@tamu.edu
Study Person Phone
Study Person Fax
Study Person Address
Study Person Affiliation	Department of Veterinary Integrative Biosciences, Texas A&M University, College Station, TX, 77843, USA	Department of Veterinary Pathobiology, Texas A&M University, College Station, TX, 77843, USA	Department of Electrical and Computer Engineering, Texas A&M University, College Station, TX, 77843, USA	Department of Electrical and Computer Engineering, Texas A&M University, College Station, TX, 77843, USA	Department of Veterinary Integrative Biosciences, Texas A&M University, College Station, TX, 77843, USA
Study Person Roles
Study Person Roles Term Accession Number
Study Person Roles Term Source REF
Comment[Study Person ORCID]	""	0000-0002-9113-0446	""	""	0000-0002-8081-6725
Comment[Funder]
Comment[FundRef ID]
Comment[Funder Term Source REF]
Comment[Grant Identifier]
